# Supplementary material for: Improved Functioning and Activity According to the International Classification of Functioning and Disability after Multidisciplinary Telerehabilitation for Post-COVID-19 Condition—A Randomized Control Study
Source: J Clin Med. 2024 Feb 8;13(4):970. doi: 10.3390/jcm13040970 (PMC10889504; doi:10.3390/jcm13040970)
Supplement: Supplementary file 1 [file jcm-13-00970-s001.zip]

Archive with 1 entries (1 files):
- jcm-2822671-supplementary.pdf
